# Supplementary material for: Stage-specific expression of an odorant receptor underlies olfactory behavioral plasticity in Spodoptera littoralis larvae
Source: BMC Biol. 2021 Oct 28;19:231. doi: 10.1186/s12915-021-01159-1 (PMC8555055; doi:10.1186/s12915-021-01159-1)
Supplement: Supplementary file 12 — Additional file 12: Supplementary data. [file 12915_2021_1159_MOESM12_ESM.xlsx]

## Sheet: Olfactometer
	1st larvae WT	4th larvae WT	1st larvae M	4th larvae M
Cotton leaf disc (CLD) - A	19	11	20	21
CLD - B	18	12	27	20
No choice	7	1	12	2
Total	44	24	59	43
	1st larvae WT	4th larvae WT	1st larvae M	4th larvae M
CLD	36	35	17	29
Control	7	8	1	2
No choice	7	5	3	1
Total	50	48	21	32
	1st larvae WT	4th larvae WT	1st larvae M	4th larvae M
Cotton disc + alpha Humulene (1ug)	35	28	24	15
Cotton disc +P.O.	22	28	33	35
No choice	10	7	24	8
Total	67	63	81	58
	1st larvae WT	4th larvae WT	1st larvae M	4th larvae M
Cotton disc + alpha Humulene (10ug)	34	31	23	28
Cotton disc +P.O.	12	25	26	35
No choice	4	7	9	8
Total	50	63	58	71
	1st larvae WT	4th larvae WT	1st larvae M	4th larvae M
Cotton disc + alpha Humulene (100ug)	39	14	18	47
Cotton disc +P.O.	12	22	24	26
No choice	10	7	12	10
Total	61	43	54	83
	1st larvae WT	4th larvae WT	1st larvae M	4th larvae M
Cotton disc + beta-Caryophyllene (1ug)	39	39	24	19
Cotton disc +P.O.	20	36	25	24
No choice	7	13	11	12
Total	66	88	60	55
	1st larvae WT	4th larvae WT	1st larvae M	4th larvae M
Cotton disc + beta-Caryophyllene (10ug)	11	31	24	25
Cotton disc +P.O.	26	23	25	23
No choice	13	8	9	9
Total	50	62	58	57
	1st larvae WT	4th larvae WT	1st larvae M	4th larvae M
Cotton disc + beta-Caryophyllene (100ug)	7	35	29	27
Cotton disc +P.O.	20	33	25	23
No choice	26	12	11	6
Total	53	80	65	56

## Sheet: SSR data
Compounds	Spikes/ second	Spikes/ second	Spikes/ second	Spikes/ second	Spikes/ second	Spikes/ second
2-heptanone	4	-4	0	2	-4	2
Acetoin	2	-2	4	-2	0	6
Butyl acetate	4	0	0	2	-2	6
2,3-butendiol	6	0	0	-2	2	6
p-cresol	4	-2	-6	2	-2	4
3-octanol	-2	4	2	-2	0	4
2-pentanol	0	-2	0	2	2	4
1-hexanol	-4	6	-8	8	4	4
E3-hexanol	6	0	8	-4	8	4
Ethyl lactate	6	-4	2	0	-2	4
Ethyl benzoate	2	4	0	0	-2	4
Guaiacol	6	6	0	-6	-2	2
Benzaldehyde	4	0	-2	-2	-4	2
Methyl benzoate	0	2	-2	-2	4	2
3-methyl-2-buten-1-ol	8	6	14	6	-4	0
Hexyl acetate	-2	0	6	4	-6	0
Z3-hexanol	2	4	0	6	8	0
Caryophyllene (10^3)	88	96	88	86	100	92
Linalool	6	2	-4	0	-2	0
E2-hexanal	2	4	10	4	6	0
Sulcatone	2	0	8	6	6	0
Geranyl acetate	-2	6	-2	2	6	0
1-octen-3-ol	12	8	4	4	6	0
m-cresol	8	0	2	-6	8	-2
Z3-hexenyl acetate	2	2	0	2	-2	-2
Ethyl butyrate	2	6	-8	0	8	-2
E2-hexanol	-2	-4	2	0	2	-2
Methyl hexanoate	-4	0	-2	-2	2	-2
Pentyl acetate	2	4	-2	10	0	-2
Isoamyl acetate	0	6	4	-8	0	-2
Isobutyl acetate	4	6	6	6	-6	-4
Ethyl-3-hydroxy butyrate	-2	2	-8	0	-4	-4
Myrcene	6	0	8	10	4	5
Citronellol	2	6	6	8	6	6
Ocimene	4	0	4	-2	-2	1
Thymol	0	-4	6	0	-2	1
Terpeniol	8	8	0	-2	-4	2
2-Phenyl ethanol	0	-4	10	10	8	5
Eugenol	2	2	12	6	-4	4
Z2-hexanol	4	2	0	4	-2	2
1-octanol	2	8	0	2	-2	2
Ethyl hexanoate	2	0	-12	6	-2	1
Carvacrol	-4	-2	-6	8	2	1
1-indanone	2	-2	8	4	4	4
Benzyl alcohol	0	4	-4	10	4	3
Estragol	2	-2	-6	0	-4	2
Geraniol	-4	-4	4	0	-4	2
Jasmonone	2	4	6	0	6	3
1-nonanol	-6	-4	-4	-4	4	-4
Farnesol	-6	-3	-2	2	-2	-3
DMNT	4	2	0	2	0	2
1-heptanol	2	2	-2	-2	10	3
Methyl salicylate	-6		6	0	0	0
Humulene (10^-3)	98	84	89	96	98	95
Air	0	0	-4	0	-2	0

## Sheet: EAG
Response-Guaiacol (10^-3)
Sex	Genotype	Response
Female	OR40-KO	0.23
Female	OR40-KO	0.34
Female	OR40-KO	0.18
Female	OR40-KO	0.28
Female	OR40-KO	0.43
Female	OR40-KO	0.057
Female	OR40-KO	0.2
Female	OR40-KO	0.19
Female	OR40-KO	0.77
Female	OR40-KO	0.31
Female	OR40-KO	0.13
Male	OR40-KO	0.18
Male	OR40-KO	0.099
Male	OR40-KO	0.3
Male	OR40-KO	0.15
Male	OR40-KO	0.23
Male	OR40-KO	0.28
Male	OR40-KO	0.08
Male	OR40-KO	0.32
Male	OR40-KO	0.34
Male	OR40-KO	0.14
Male	OR40-KO	0.263
Female	WT	0.42
Female	WT	0.23
Female	WT	0.32
Female	WT	0.34
Female	WT	0.28
Female	WT	0.52
Female	WT	0.24
Female	WT	0.42
Female	WT	0.21
Female	WT	0.3
Female	WT	0.33
Female	WT	0.447
Male	WT	0.242
Male	WT	0.31
Male	WT	0.3
Male	WT	0.39
Male	WT	0.18
Male	WT	0.46
Male	WT	0.32
Male	WT	0.4
Male	WT	0.26
Male	WT	0.42
Male	WT	0.19
Male	WT	0.12
Male	WT	0.152
Male	WT	0.28
Male	WT	0.53
Male	WT	0.363
Male	WT	0.14
Response-Linalool (10^-3)
Sex	Genotype	Response
Female	OR40-KO	0.34
Female	OR40-KO	0.7
Female	OR40-KO	0.43
Female	OR40-KO	0.24
Female	OR40-KO	0.26
Female	OR40-KO	0.26
Female	OR40-KO	0.28
Female	OR40-KO	0.31
Female	OR40-KO	0.147
Female	OR40-KO	0.43
Female	OR40-KO	0.22
Male	OR40-KO	0.16
Male	OR40-KO	0.14
Male	OR40-KO	0.2
Male	OR40-KO	0.12
Male	OR40-KO	0.199
Male	OR40-KO	0.36
Male	OR40-KO	0.39
Male	OR40-KO	0.413
Male	OR40-KO	0.27
Male	OR40-KO	0.18
Male	OR40-KO	0.28
Female	WT	0.23
Female	WT	0.24
Female	WT	0.28
Female	WT	0.33
Female	WT	0.48
Female	WT	0.22
Female	WT	0.21
Female	WT	0.44
Female	WT	0.17
Female	WT	0.43
Female	WT	0.5
Female	WT	0.207
Male	WT	0.132
Male	WT	0.22
Male	WT	0.19
Male	WT	0.18
Male	WT	0.35
Male	WT	0.48
Male	WT	0.24
Male	WT	0.42
Male	WT	0.4
Male	WT	0.51
Male	WT	0.25
Male	WT	0.33
Male	WT	0.272
Male	WT	0.28
Male	WT	0.56
Male	WT	0.303
Male	WT	0.33
Response-beta-caryophyllene
Sex	Genotype	Concentration	Response
Female	OR40-KO	0.0001	0.05
Female	OR40-KO	0.001	0.07
Female	OR40-KO	0.01	0
Female	OR40-KO	0.0001	0.01
Female	OR40-KO	0.001	0.14
Female	OR40-KO	0.01	0.16
Female	OR40-KO	0.0001	0.01
Female	OR40-KO	0.001	0.02
Female	OR40-KO	0.01	-0.03
Female	OR40-KO	0.0001	0.07
Female	OR40-KO	0.001	0.05
Female	OR40-KO	0.01	-0.01
Female	OR40-KO	0.0001	0.04
Female	OR40-KO	0.001	-0.02
Female	OR40-KO	0.01	0
Female	OR40-KO	0.0001	0.037
Female	OR40-KO	0.001	0.012
Female	OR40-KO	0.01	0.04
Female	OR40-KO	0.0001	0.004
Female	OR40-KO	0.001	0.04
Female	OR40-KO	0.01	0.037
Female	OR40-KO	0.0001	-0.02
Female	OR40-KO	0.001	0.01
Female	OR40-KO	0.01	0.02
Female	OR40-KO	0.0001	0
Female	OR40-KO	0.001	0.03
Female	OR40-KO	0.01	0.07
Female	OR40-KO	0.0001	0.01
Female	OR40-KO	0.001	0
Female	OR40-KO	0.01	0.02
Female	OR40-KO	0.0001	-0.065
Female	OR40-KO	0.001	-0.05
Female	OR40-KO	0.01	0.02
Male	OR40-KO	0.0001	0.01
Male	OR40-KO	0.001	-0.003
Male	OR40-KO	0.01	0.01
Male	OR40-KO	0.0001	0
Male	OR40-KO	0.001	-0.16
Male	OR40-KO	0.01	-0.15
Male	OR40-KO	0.0001	-0.02
Male	OR40-KO	0.001	0.06
Male	OR40-KO	0.01	0.08
Male	OR40-KO	0.0001	0.02
Male	OR40-KO	0.001	0.02
Male	OR40-KO	0.01	0.03
Male	OR40-KO	0.0001	-0.027
Male	OR40-KO	0.001	0.006
Male	OR40-KO	0.01	0.015
Male	OR40-KO	0.0001	0.04
Male	OR40-KO	0.001	0.01
Male	OR40-KO	0.01	0.03
Male	OR40-KO	0.0001	-0.065
Male	OR40-KO	0.001	-0.05
Male	OR40-KO	0.01	-0.02
Male	OR40-KO	0.0001	0.003
Male	OR40-KO	0.001	-0.031
Male	OR40-KO	0.01	0.013
Male	OR40-KO	0.0001	0.004
Male	OR40-KO	0.001	0.04
Male	OR40-KO	0.01	0.05
Male	OR40-KO	0.0001	-0.06
Male	OR40-KO	0.001	-0.02
Male	OR40-KO	0.01	-0.03
Male	OR40-KO	0.0001	-0.014
Male	OR40-KO	0.01	-0.01
Female	WT	0.0001	0.03
Female	WT	0.01	0.07
Female	WT	0.0001	0.05
Female	WT	0.01	0.09
Female	WT	0.0001	0.14
Female	WT	0.001	0.07
Female	WT	0.01	0.03
Female	WT	0.0001	0.07
Female	WT	0.001	0.05
Female	WT	0.01	0.22
Female	WT	0.0001	0.11
Female	WT	0.001	0.15
Female	WT	0.01	0.15
Female	WT	0.0001	0.09
Female	WT	0.001	0.15
Female	WT	0.01	0.2
Female	WT	0.0001	0.09
Female	WT	0.001	0.11
Female	WT	0.01	0.15
Female	WT	0.0001	0.05
Female	WT	0.001	0.07
Female	WT	0.01	0.16
Female	WT	0.0001	0.02
Female	WT	0.001	0.03
Female	WT	0.01	0.12
Female	WT	0.0001	0.06
Female	WT	0.001	0.1
Female	WT	0.01	0.14
Female	WT	0.0001	0.01
Female	WT	0.001	0.12
Female	WT	0.01	0.15
Female	WT	0.0001	0.027
Female	WT	0.001	0.147
Female	WT	0.01	0.157
Male	WT	0.0001	0.062
Male	WT	0.001	0.052
Male	WT	0.01	0.062
Male	WT	0.0001	0.03
Male	WT	0.001	-0.02
Male	WT	0.01	0.05
Male	WT	0.0001	0.03
Male	WT	0.001	0.08
Male	WT	0.01	0.11
Male	WT	0.0001	0.03
Male	WT	0.001	0.04
Male	WT	0.01	0.04
Male	WT	0.0001	0.03
Male	WT	0.001	0.07
Male	WT	0.01	0.1
Male	WT	0.0001	0.04
Male	WT	0.001	0.06
Male	WT	0.01	0.16
Male	WT	0.0001	0
Male	WT	0.001	0.01
Male	WT	0.01	0.14
Male	WT	0.0001	0.06
Male	WT	0.001	0.08
Male	WT	0.01	0.18
Male	WT	0.0001	0.01
Male	WT	0.001	0.09
Male	WT	0.01	0.11
Male	WT	0.0001	0.03
Male	WT	0.001	0.04
Male	WT	0.01	0.04
Male	WT	0.0001	0.09
Male	WT	0.001	0.1
Male	WT	0.01	0.14
Male	WT	0.0001	0.06
Male	WT	0.001	0.06
Male	WT	0.01	0.12
Male	WT	0.0001	0.002
Male	WT	0.001	0.032
Male	WT	0.01	0.112
Male	WT	0.0001	0.03
Male	WT	0.001	0.06
Male	WT	0.01	0.1
Male	WT	0.0001	0.04
Male	WT	0.001	0.06
Male	WT	0.01	0.1
Male	WT	0.0001	0.023
Male	WT	0.001	0.093
Male	WT	0.01	0.113
Male	WT	0.0001	0.02
Male	WT	0.001	0.06
Male	WT	0.01	0.04
Response-alpha humulene
Sex	Genotype	Concentration	Response
Female	OR40-KO	0.0001	0.06
Female	OR40-KO	0.001	0.05
Female	OR40-KO	0.01	0.25
Female	OR40-KO	0.0001	-0.06
Female	OR40-KO	0.001	0.06
Female	OR40-KO	0.01	0.02
Female	OR40-KO	0.0001	0.04
Female	OR40-KO	0.001	0.02
Female	OR40-KO	0.01	-0.03
Female	OR40-KO	0.0001	-0.03
Female	OR40-KO	0.001	0.03
Female	OR40-KO	0.01	0.08
Female	OR40-KO	0.0001	0.05
Female	OR40-KO	0.001	-0.03
Female	OR40-KO	0.01	0.03
Female	OR40-KO	0.0001	0.077
Female	OR40-KO	0.001	0.017
Female	OR40-KO	0.01	0.05
Female	OR40-KO	0.0001	0.05
Female	OR40-KO	0.001	0.015
Female	OR40-KO	0.01	0.087
Female	OR40-KO	0.0001	0
Female	OR40-KO	0.001	0.04
Female	OR40-KO	0.01	0.12
Female	OR40-KO	0.0001	-0.02
Female	OR40-KO	0.001	0.04
Female	OR40-KO	0.01	0.14
Female	OR40-KO	0.0001	0.01
Female	OR40-KO	0.001	0.01
Female	OR40-KO	0.01	0.13
Female	OR40-KO	0.0001	-0.01
Female	OR40-KO	0.001	0.01
Female	OR40-KO	0.01	0.08
Male	OR40-KO	0.0001	0.02
Male	OR40-KO	0.001	0
Male	OR40-KO	0.01	0.07
Male	OR40-KO	0.0001	-0.15
Male	OR40-KO	0.001	-0.15
Male	OR40-KO	0.01	-0.05
Male	OR40-KO	0.0001	0.07
Male	OR40-KO	0.001	-0.01
Male	OR40-KO	0.01	0.04
Male	OR40-KO	0.0001	0.02
Male	OR40-KO	0.001	0.02
Male	OR40-KO	0.01	0.03
Male	OR40-KO	0.0001	-0.007
Male	OR40-KO	0.001	0.014
Male	OR40-KO	0.01	0.039
Male	OR40-KO	0.0001	0.02
Male	OR40-KO	0.001	0.03
Male	OR40-KO	0.01	0.12
Male	OR40-KO	0.0001	-0.058
Male	OR40-KO	0.001	-0.02
Male	OR40-KO	0.01	0.11
Male	OR40-KO	0.0001	-0.019
Male	OR40-KO	0.001	-0.002
Male	OR40-KO	0.01	0.043
Male	OR40-KO	0.0001	0.03
Male	OR40-KO	0.001	0.005
Male	OR40-KO	0.01	0.07
Male	OR40-KO	0.0001	-0.02
Male	OR40-KO	0.001	-0.02
Male	OR40-KO	0.01	0.05
Male	OR40-KO	0.0001	-0.017
Male	OR40-KO	0.01	0.07
Female	WT	0.0001	0.07
Female	WT	0.01	0.17
Female	WT	0.0001	0.076
Female	WT	0.01	0.14
Female	WT	0.0001	0.08
Female	WT	0.001	0.05
Female	WT	0.01	0.11
Female	WT	0.0001	0.08
Female	WT	0.001	0.23
Female	WT	0.01	0.36
Female	WT	0.0001	0.13
Female	WT	0.001	0.13
Female	WT	0.01	0.37
Female	WT	0.0001	0.15
Female	WT	0.001	0.21
Female	WT	0.01	0.4
Female	WT	0.0001	0.07
Female	WT	0.001	0.16
Female	WT	0.01	0.3
Female	WT	0.0001	0.08
Female	WT	0.001	0.14
Female	WT	0.01	0.24
Female	WT	0.0001	0.03
Female	WT	0.001	0.05
Female	WT	0.01	0.13
Female	WT	0.0001	0.04
Female	WT	0.001	0.12
Female	WT	0.01	0.23
Female	WT	0.0001	0.08
Female	WT	0.001	0.22
Female	WT	0.01	0.35
Female	WT	0.0001	0.057
Female	WT	0.001	0.257
Female	WT	0.01	0.287
Male	WT	0.0001	0.042
Male	WT	0.001	0.015
Male	WT	0.01	0.122
Male	WT	0.0001	0.01
Male	WT	0.001	0.01
Male	WT	0.01	0.12
Male	WT	0.0001	0.08
Male	WT	0.001	0.1
Male	WT	0.01	0.15
Male	WT	0.0001	0.04
Male	WT	0.001	0.09
Male	WT	0.01	0.17
Male	WT	0.0001	0.07
Male	WT	0.001	0.09
Male	WT	0.01	0.19
Male	WT	0.0001	0.1
Male	WT	0.001	0.12
Male	WT	0.01	0.3
Male	WT	0.0001	0.02
Male	WT	0.001	0.07
Male	WT	0.01	0.19
Male	WT	0.0001	0.06
Male	WT	0.001	0.08
Male	WT	0.01	0.23
Male	WT	0.0001	0.06
Male	WT	0.001	0.15
Male	WT	0.01	0.18
Male	WT	0.0001	0.17
Male	WT	0.001	0.21
Male	WT	0.01	0.35
Male	WT	0.0001	0.04
Male	WT	0.001	0.13
Male	WT	0.01	0.18
Male	WT	0.0001	0.01
Male	WT	0.001	0.11
Male	WT	0.01	0.23
Male	WT	0.0001	0.022
Male	WT	0.001	0.082
Male	WT	0.01	0.172
Male	WT	0.0001	0.05
Male	WT	0.001	0.08
Male	WT	0.01	0.16
Male	WT	0.0001	0.06
Male	WT	0.001	0.08
Male	WT	0.01	0.21
Male	WT	0.0001	0.053
Male	WT	0.001	0.103
Male	WT	0.01	0.253
Male	WT	0.0001	0.04
Male	WT	0.001	0.11
Male	WT	0.01	0.18
